# Supplementary material for: Foot-and-Mouth Disease Virus 3A Hijacks Sar1 and Sec12 for ER Remodeling in a COPII-Independent Manner
Source: Viruses. 2022 Apr 18;14(4):839. doi: 10.3390/v14040839 (PMC9028839; doi:10.3390/v14040839)
Supplement: Supplementary file 1 [file viruses-14-00839-s001.zip]

Archive with 1 entries (1 files):
- viruses-1649680-new suppl.pdf
